# Supplementary material for: OsmiR319-OsPCF5 modulate resistance to brown planthopper in rice through association with MYB proteins
Source: BMC Biol. 2024 Mar 22;22:68. doi: 10.1186/s12915-024-01868-3 (PMC10960409; doi:10.1186/s12915-024-01868-3)
Supplement: Supplementary file 1 — Additional file 1. Raw data of the statistical charts in this study. [file 12915_2024_1868_MOESM1_ESM.xlsx]

## Sheet: A 
Amount SYBR	Target SYBR
-					32.64	16.55	16.09	15.7433	0.786399	1.01797	0.232414	29.46	16.55	12.91	13.1933	1.217	1.01609	0.216741
-					32.03	16.61	15.42	15.7433	1.25122			30.15	16.61	13.54	13.1933	0.786399
-					32.34	16.62	15.72	15.7433	1.0163			29.75	16.62	13.13	13.1933	1.04488
-					29.45	16.99	12.46	15.7433	9.73603	7.32253	2.36703	27.39	16.99	10.4	13.1933	6.9323	6.59264	1.09882
-					29.85	16.43	13.42	15.7433	5.00487			27.2	16.43	10.77	13.1933	5.36409
-					29.55	16.66	12.89	15.7433	7.22668			26.95	16.66	10.29	13.1933	7.48153
-					27.83	15.48	12.35	15.7433	10.5074	3.77004	0.221609	26.66	15.48	11.18	13.1933	4.03714	3.74744	0.274887
-					29.41	15.52	13.89	15.7433	3.61334			26.82	15.52	11.3	13.1933	3.71493
-					29.26	15.49	13.77	15.7433	3.92674			26.88	15.49	11.39	13.1933	3.49026
-					27.09	15.14	11.95	15.7433	13.8646	14.0103	0.205998	25.08	15.14	9.94	13.1933	9.53566	8.98953	0.889505
-					27.11	15.19	11.92	15.7433	14.1559			25.14	15.19	9.95	13.1933	9.4698
-					29.52	14.95	14.57	15.7433	2.25532			25.15	14.95	10.2	13.1933	7.96312
-					29.66	16.77	12.89	15.7433	7.22668	7.347	0.900165	27.42	16.77	10.65	13.1933	5.82934	7.51737	1.63074
-					29.88	16.84	13.04	15.7433	6.51305			27.1	16.84	10.26	13.1933	7.63873
-					29.56	16.87	12.69	15.7433	8.30128			26.88	16.87	10.01	13.1933	9.08404
-					31.41	15.35	16.06	15.7433	0.802923	0.771006	0.0756764	28.53	15.35	13.18	13.1933	1.00928	1.09039	0.111087
-					31.45	15.43	16.02	15.7433	0.825496			28.34	15.43	12.91	13.1933	1.217
-					31.66	15.37	16.29	15.7433	0.6846			28.5	15.37	13.13	13.1933	1.04488
-					29.11	15.48	13.63	15.7433	4.3269	4.57518	1.03269	26.75	15.48	11.27	13.1933	3.79298	3.71652	0.622249
-					29.47	15.61	13.86	15.7433	3.68926			26.7	15.61	11.09	13.1933	4.29701
-					28.53	15.3	13.23	15.7433	5.70938			26.88	15.3	11.58	13.1933	3.05958
-
-							15.7433							13.1933
-
-
-							MIR319a	MIR319b
-						0h	1.01797	1.01609		0.232414	0.216741
-						4h	3.77004	3.74744		0.221609	0.274887
-						8h	14.0103	8.98953		0.205998	0.889505
-						12h	7.347	7.51737		0.900165	1.63074
-						24h	0.771006	1.09039		0.0756764	0.111087
-
-
-
-
-
-
-
-
-
-
-
-
-
-
-
-
-
-
-
-
-
-
-
-
-
-
-
-
-
-

## Sheet: B 
MIM319OE
	leng width	leaf length	leaf length/width
	0.9	40	44.4444
	0.9	47	52.2222
	0.9	38	42.2222
	0.8	37	46.25
	0.9	49	54.4444
	1	48	48
	1	47	47
	0.8	46	57.5
	0.8	40	50
	1	40	40
	0.9	39	43.3333
	1	51	51
aver	0.908333	43.5	48.0347
error bar	0.0792961	4.92674	5.2089
ZH11
	1	31	31
	1.1	36	32.7273
	0.9	37	41.1111
	0.9	30	33.3333
	1.2	39	32.5
	0.9	36	40
	0.9	39	43.3333
	0.9	32	35.5556
	0.9	33	36.6667
	1	43	43
	1.1	48	43.6364
	1.1	44	40
aver	0.991667	37.3333	37.7386
error bar	0.108362	5.56504	4.65789
miR319aOE
	1.3	39	30
	1.5	42	28
	1.5	40	26.6667
	1.3	34	26.1538
	1.2	41	34.1667
	1.5	42	28
	1.4	45	32.1429
	1.4	48	34.2857
	1.3	42	32.3077
	1.5	44	29.3333
	1.4	44	31.4286
	1.7	42	24.7059
aver	1.41667	41.9167	29.7659
error bar	0.133712	3.44986	3.15372
						ZH11	MIM319	miR319aOE
					leaf length/width	37.7386	48.0347	29.7659
						4.65789	5.2089	3.15372

## Sheet: C
	D1	D2	D3	D4	D5	D6
ZH11	30	30	30	25	17	0
ZH11	30	30	30	20	9	0
ZH11	30	30	30	23	15	0
	30	30	30	22.6667	13.6667	0
	0	0	0	2.51661	4.16333	0
319aOE-2	30	30	25	17	0	0
319aOE-2	30	30	26	12	0	0
319aOE-2	30	30	22	16	0	0
	30	30	24.3333	15	0	0
	0	0	2.08167	2.64575		0
MIM319-15	30	30	30	26	21	11
MIM319-15	30	30	30	25	18	9
MIM319-15	30	30	30	24	20	10
	30	30	30	25	19.6667	10
	0	0	0	1	1.52753	1
			数苗
		D1	D2	D3	D4	D5	D6
	ZH11	30	30	30	22.6667	13.6667	0
	miR319aOE-2	30	30	24.3333	15	0
	MIM319-15	30	30	30	25	19.6667	10
	ZH11	0	0	0	2.51661	4.16333	0
	319aOE-2	0	0	2.08167	2.64575	0
	MIM319-15	0	0	0	1	1.52753	1
	T.TEST(319aOE-2)			0.00920589	0.0220304	0.00472472
	T.TEST(MIM319-15)				0.209875	0.0790837	6.52107e-05

## Sheet: D
original data
	TN1	TN1	TN1	RHT	RHT	RHT	319bOE	319bOE	319bOE	319bOE	319bOE	TP309	TP309	TP309	TP309
total plants	16	15	16	16	17	16	15	13	14	14	10	14	17	15	14
alive plants	6	0	3	16	17	16	3	4	3	2	1	10	9	12	6
	0.375		0.1875	100%%	1	100%%	0.2	0.308	0.214	0.143	0.1	0.7145	0.529	0.8	0.429
for figure
		TN1	RHT	miR319bOE	WT
	Survival rate	0.1875	1	0.193	0.618
		0.1875	0	0.115	0.182

## Sheet: E
MIM319			average	error bar	ZH11			average	error bar	319bOE			average	error bar
35	35	35	35	0	35	35	35	35	0	35	35	35	35	0
32	33	35	32.5	0.5	35	35	35	35	0	33	35	34	34	0.5
32	32	35	32	0	35	35	35	35	0	33	35	34	34	0.5
31	29	31	31	0	33	35	34	33.5	0.5	33	35	29	34	0
30	28	26	27	1	30	34	33	33.5	0	33	34	29	33.5	0.5
30	27	26	26.5	0.5	30	33	33	31.5	1.5	32	34	27	33	1
27	26	25	25.5	0.5	29	32	33	30.5	1.5	30	33	27	31.5	1.5
24	25	24	24.3	0.7	29	31	33	30	1	29	33	27	31	2
22	22	23	22.3	0.7	29	31	30	29.5	0.5	29	33	23	31	2
22	19	19	20	2	28	31	28	28	0	29	33	23	31	2
	MIM319OE	35	32.5	32	31	27	26.5	25.5	24.3	22.3	20
	ZH11	35	35	35	33.5	33.5	31.5	30.5	30	29.5	28
	miR319bOE	35	34	34	34	33.5	33	31.5	31	31	31
		0	0.5	0	0	1	0.5	0.5	0.7	0.7	2
		0	0	0	0.5	0	1.5	1.5	1	0.5	0
		0	0.5	0.5	0	0.5	1	1.5	2	2	2
	T.TEST(MIM319OE)		0.131778	0.116117	0.0141726	0.0600481	0.0502481	0.0161301	0.00516687	0.000326421	0.00312559
	T.TEST(miR319bOE)		0.158302	0.158302	0.41994	0.872158	0.687332	0.561438	0.561438	0.603778	0.838878

## Sheet: F
319B							TP309
35.87	16.705	19.165	16.24	0.13167	0.24753	0.111804	33.36	17.4367	15.9233	16.24	16.24	1.24545	1.01856	0.23437
34.44	16.705	17.735	16.24	0.354781			33.63	17.4367	16.1933		16.24	1.03288
34.91	16.705	18.205	16.24	0.256139			34.04	17.4367	16.6033		16.24	0.777366
26.35	16.705	9.645	6.78667	0.137897	0.159608	0.0442022	24.15	17.4367	6.71333	6.78667	6.78667	1.05214	1.00221	0.080272
25.74	16.705	9.035	6.78667	0.210467			24.16	17.4367	6.72333		6.78667	1.04488
26.43	16.705	9.725	6.78667	0.130459			24.36	17.4367	6.92333		6.78667	0.909618
25.98	16.705	9.275	6.49333	0.145424	0.15327	0.0171495	23.71	17.4367	6.27333	6.49333	6.49333	1.16473	1.00745	0.150613
25.73	16.705	9.025	6.49333	0.172939			23.94	17.4367	6.50333		6.49333	0.993092
26.02	16.705	9.315	6.49333	0.141447			24.14	17.4367	6.70333		6.49333	0.864537
29.27	16.705	12.565	13.5583	1.99078	1.37777	0.701488	30.68	17.4367	13.2433	13.5583	13.5583	1.24401	1.02393	0.311241
29.65	16.705	12.945	13.5583	1.52979			29.16	17.4367	11.7233		13.5583	3.56771
30.97	16.705	14.265	13.5583	0.612734			31.31	17.4367	13.8733		13.5583	0.803851
34.38	16.705	17.675	15.8533	0.282894	0.486804	0.220696	34.19	17.4367	16.7533	15.4033	15.4033	0.392292	1.00471	0.137452
33.03	16.705	16.325	15.8533	0.721131			32.98	17.4367	15.5433		15.4033	0.907519
33.69	16.705	16.985	15.8533	0.456388			32.7	17.4367	15.2633		15.4033	1.10191
24.69	16.53	8.16	10.5583	5.27194	4.01948	1.77124	27.81	17.4367	10.3733	10.5583	10.7767	1.32256	1.02826	0.291891
25.97	16.88	9.09	10.5583	2.76702			28.18	17.4367	10.7433		10.7767	1.02337
28.31	14.97	13.34	10.5583	0.145424			28.65	17.4367	11.2133		10.7767	0.73884
32.83	16.705	16.125	15.8683	0.83702	1.25994	0.809808	33.08	17.4367	15.6433	15.8683	15.8683	1.16878	1.01219	0.221453
32.99	16.705	16.285	15.8683	0.749154			33.53	17.4367	16.0933		15.8683	0.855595
31.44	16.705	14.735	15.8683	2.19365			35.81	17.4367	18.3733		15.8683	0.176165
29.52	16.705	12.815	14.6383	3.53898	0.674382	0.314965	31.73	17.4367	14.2933	14.6383	14.6383	1.27015	1.02873	0.341422
31.5	16.705	14.795	14.6383	0.897095			32.42	17.4367	14.9833		14.6383	0.787308
32.49	16.705	15.785	14.6383	0.451668			36.03	17.4367	18.5933		14.6383	0.0644802
28.58	16.705	11.875	10.0183	0.276114	1.33015	0.29738	29.79	17.4367	12.3533	10.0183	10.0183	0.198196	1.02548	0.321285
26.56	16.705	9.855	10.0183	1.11987			27.78	17.4367	10.3433		10.0183	0.798298
26.1	16.705	9.395	10.0183	1.54043			27.13	17.4367	9.69333		10.0183	1.25266
22.03	16.705	5.325	4.23333	0.469219	0.54117	0.190326	21.45	17.4367	4.01333	4.23333	4.23333	1.16473	1.00811	0.156053
21.34	16.705	4.635	4.23333	0.756983			21.9	17.4367	4.46333		4.23333	0.852635
22.27	16.705	5.565	4.23333	0.397309			21.66	17.4367	4.22333		4.23333	1.00696
21.37	16.705	4.665	7.78667	8.70393	1.88886	0.240055	24.85	17.4367	7.41333	7.78667	7.78667	1.29534	1.02782	0.284659
23.71	16.705	7.005	7.78667	1.71912			25.14	17.4367	7.70333		7.78667	1.05946
23.45	16.705	6.745	7.78667	2.0586			25.68	17.4367	8.24333		7.78667	0.728668
24.25	16.705	7.545	5.31667	0.213405	0.190921	0.0603377	22.87	17.4367	5.43333	5.31667	5.31667	0.922316	1.00165	0.0695537
25.05	16.705	8.345	5.31667	0.122569			22.68	17.4367	5.24333		5.31667	1.05214
24.1	16.705	7.395	5.31667	0.236788			22.71	17.4367	5.27333		5.31667	1.03049
26.58	16.705	9.875	10.4633	1.50351	1.29449	0.295591	28.33	17.4367	10.8933	10.4633	10.4633	0.742262	1.02759	0.288679
27.05	16.705	10.345	10.4633	1.08548			27.5	17.4367	10.0633		10.4633	1.31951
25.31	16.705	8.605	10.4633	3.62589			27.87	17.4367	10.4333		10.4633	1.02101
32.64	16.705	15.935	16.6433	1.63392	1.06	0.543093	33.71	17.4367	16.2733	16.6433	16.6433	1.29235	1.0206	0.253676
34.2	16.705	17.495	16.6433	0.554144			34.42	17.4367	16.9833		16.6433	0.790041
33.36	16.705	16.655	16.6433	0.991946			34.11	17.4367	16.6733		16.6433	0.97942
27.56	16.705	10.855	10.9833	1.09303	1.07312	0.0187505	28.89	17.4367	11.4533	10.9833	10.9833	0.721965	1.02526	0.262697
27.59	16.705	10.885	10.9833	1.07054			28.18	17.4367	10.7433		10.9833	1.18099
27.61	16.705	10.905	10.9833	1.0558			28.19	17.4367	10.7533		10.9833	1.17283
16.53	16.705	-0.175	2.36848e-15	1.12896			17.24	17.4367	-0.196667	2.36848e-15	2.36848e-15
14.97	16.705	-1.735	2.36848e-15	3.32879			17.47	17.4367	0.0333333		2.36848e-15
16.88	16.705	0.175	2.36848e-15	0.885768			17.6	17.4367	0.163333		2.36848e-15
16.705			17.4367
				319bOE	TP309					T.TEST
			Os01g11550	0.24753	1.01856		0.111804	0.23437		0.00677757
			Os03g57190	0.159608	1.00221		0.0442022	0.080272		9.08603e-05
			Os07g05720	0.15327	1.00745		0.0171495	0.150613		0.000617359
			Os02g51310	1.29449	1.02759		0.295591	0.288679		0.263859
			Os06g41500	1.37777	1.02393		0.701488	0.311241		0.629839
			Os08g16660	0.486804	1.00471		0.220696	0.137452		0.272997
			Os12g42190	1.06	1.0206		0.543093	0.253676		0.91485
				319bOE	TP309
			Os08g39840	4.01948	1.02826		1.77124	0.291891		0.0524476
			Os06g04420	1.25994	1.01219		0.809808	0.221453		0.394059
			Os02g19790	0.674382	1.02873		0.314965	0.341422		0.949805
			Os03g52860	1.33015	1.02548		0.29738	0.321285		0.264723
			Os03g55800	0.54117	1.00811		0.190326	0.156053		0.0303293
			Os03g12500	1.88886	1.02782		0.240055	0.284659		0.0398953
			Os08g35740	0.190921	1.00165		0.0603377	0.0695537		0.000107815
			Os08g39850	1.07312	1.02526		0.0187505	0.262697		0.768694
			Os12g37260	0.170376	1.08191		0.0166746	0.583989
			Os12g37320	0.630825	1.00217		0.0185485	0.0931918
			Os04g37430	0.915041	1.00318		0.407271	0.0960897
			Os01g63420	1.1146	1.0141		0.40074	0.208281
			Os05g37690	1.2525	1.02315		0.237968	0.262313
			Os03g32314	0.354505	1.0001		0.0913865	0.0196058
				TP309	319bOE					T.TEST
			Os01g11550	1.01856	0.24753		0.23437	0.111804		0.00677757
			Os03g57190	1.00221	0.159608		0.080272	0.0442022		9.08603e-05
			Os07g05720	1.00745	0.15327		0.150613	0.0171495		0.000617359
			Os02g51310	1.02759	1.29449		0.288679	0.295591		0.263859
			Os06g41500	1.02393	1.37777		0.311241	0.701488		0.629839
			Os08g16660	1.00471	0.486804		0.137452	0.220696		0.272997
			Os12g42190	1.0206	1.06		0.253676	0.543093		0.91485

## Sheet: G
		OsPCF5	OsPCF6	OsTCP21
	ZH11-3	0.999268	1.01209	1.00411
	MIM319-2	4.20035	2.04454	2.22641
	MIM319-5	5.59412	2.03373	2.39935
	319aOE-1	0.248945	0.179076	0.16204
	319aOE-2	0.131932	0.149412	0.138535
	319bOE	0.133003	0.0251696	0.0285637
	ZH11-3	0.0695665	0.175255	0.139401
	MIM319-2	0.728713	0.207568	0.496004
	MIM319-5	1.61992	0.185831	0.34096
	319aOE-1	0.00859045	0.0452463	0.0449892
	319aOE-2	0.0233855	0.0413409	0.0142046
	319bOE	0.0148475	0.00866281	0.00923934

## Sheet: H
	pcf5	jaz3	jaz4	coia	coib	PCF6	TCP21
kasa-0	1.00571	1.00484	1.00716	1.00556	1.01318	1.00901	1.00708
kasa-0.5	1.00112	1.72926	1.086	1.25599	1.79401	1.07274	1.04991
kasa-1	1.5003	1.48011	1.06947	1.35091	1.60989	1.21732	1.38403
kasa-2	1.33895	1.93772	1.08743	1.32498	3.34128	1.27668	1.34503
kasa-4	4.40399	3.1857	0.667523	1.84669	7.32125	1.71548	1.6848
kasa-8	4.01763	3.86617	0.498364	2.34237	7.56751	2.39254	2.32261
kasa-12	3.533	4.37278	0.930354	2.49523	6.33841	2.49714	2.47689
kasa-24	1.8868	2.26482	1.64085	1.94111	2.74405	1.16742	1.1096
kasa-48	0.482545	3.44186	3.0002	3.454	4.19434	0.868494	0.89574
	0.0912841	0.12199	0.119576	0.118649	0.192667	0.112427	0.127746
	0.255659	0.235067	0.161818	0.137673	0.226104	0.121988	0.116571
	0.084357	0.164312	0.13816	0.283545	0.200461	0.166343	0.183349
	0.4223	0.225043	0.168444	0.101926	0.628603	0.0779834	0.175158
	0.58999	0.38903	0.0907327	0.283593	1.39418	0.0947511	0.0804046
	0.484671	0.447926	0.071781	0.26567	1.52789	0.456235	0.494598
	0.226607	0.439441	0.0437485	0.261631	1.27261	0.214729	0.220784
	0.124311	0.530171	0.512996	0.375735	0.656983	0.298843	0.187456
	0.0853087	0.877206	1.19898	0.270261	1.49675	0.141574	0.178192
	pcf5	PCF6	TCP21
kasa-0	1.00571	1.00901	1.00708
kasa-0.5	1.00112	1.07274	1.04991
kasa-1	1.5003	1.21732	1.38403
kasa-2	1.33895	1.27668	1.34503
kasa-4	4.40399	1.71548	1.6848
kasa-8	4.01763	2.39254	2.32261
kasa-12	3.533	2.49714	2.47689
kasa-24	1.8868	1.16742	1.1096
kasa-48	0.482545	0.868494	0.89574
	0.0912841	0.112427	0.127746
	0.255659	0.121988	0.116571
	0.084357	0.166343	0.183349
	0.4223	0.0779834	0.175158
	0.58999	0.0947511	0.0804046
	0.484671	0.456235	0.494598
	0.226607	0.214729	0.220784
	0.124311	0.298843	0.187456
	0.0853087	0.141574	0.178192
			OsPCF5	OsTCP21	OsPCF6
		0h	1.00571	1.00708	1.00901
		4h	4.40399	1.6848	1.71548
		8h	4.01763	2.32261	2.39254
		12h	3.533	2.47689	2.49714
		24h	1.8868	1.1096	1.16742
		48h	0.482545	0.89574	0.868494
			0.0912841	0.127746	0.112427
			0.58999	0.0804046	0.0947511
			0.484671	0.494598	0.456235
			0.226607	0.220784	0.214729
			0.124311	0.187456	0.298843
			0.0853087	0.178192	0.141574

## Sheet: I
		ZH11average	16.2767
PCF5	Ct SYBR	ΔCt	ΔΔCt=ΔCt试验-ΔCt对照	相对表达量=2-ΔΔCt	average	sd				ACTIN	CT	AVERAGE
ZH11	35.78	16.6433	0.366333	0.775752						ZH11	19.18
	34.98	15.8433	-0.433667	1.35066							19.12
	35.48	16.3433	0.0663333	0.955062	1.02716	0.294158					19.11	19.1367
PCF5-1	34.95	12.4233	-3.85367	14.4567						PCF5-1	22.41
	35.02	12.4933	-3.78367	13.772							22.6
	35.55	13.0233	-3.25367	9.53787	12.5889	2.66432					22.57	22.5267
PCF5-2	25.07	5.58667	-10.6903	1652.38						PCF5-2	19.53
	24.87	5.38667	-10.8903	1898.09							19.45
	24.68	5.19667	-11.0803	2165.27	1905.25	256.519					19.47	19.4833
PCF5-3	30.3	11.2	-5.077	33.7543						PCF5-3	18.86
	30.29	11.19	-5.087	33.9891							19.15
	29.88	10.78	-5.497	45.1608	37.6347	6.51884					19.29	19.1
PCF5-4	27.2	5.23667	-11.0403	2106.06						PCF5-4	22.54
	27.09	5.12667	-11.1503	2272.92							21.38
	26.94	4.97667	-11.3003	2521.97	2300.32	209.3					21.97	21.9633
			OsPCF5		T.TEST
		ZH11	1.02716	0.294158			ZH11
		PCF5OE-1	12.5889	2.66432	0.00171601		PCF5-1
		PCF5OE-2	50		0.000210963		PCF5-2	1905.25	256.519
		PCF5OE-3	37.6347	6.51884	0.000628075		PCF5-3
		PCF5OE-4	50		4.49427e-05		PCF5-4	2300.32	209.3

## Sheet: J
	survival rate
	ZH11	PCF5OE-2
	0.0625	0.770833
	0.0833333	0.708333
	0.270833	0.916667
	0.166667	0.833333
average	0.145833	0.807292
error	0.0947096	0.089
p(ttest)		5.23416e-05

[truncated: 13 more sheets: K, L, M, N, O, P, Q, R, S, T, U, V, W]
